# Supplementary material for: De novo transcriptome assembly of drought tolerant CAM plants, Agave deserti and Agave tequilana
Source: BMC Genomics. 2013 Aug 19;14:563. doi: 10.1186/1471-2164-14-563 (PMC3765226; doi:10.1186/1471-2164-14-563)
Supplement: Additional file 2: — Data supporting Figure 4. [file 1471-2164-14-563-S2.xlsx]

## Sheet: cell_wall_andmore_ades_leaf_pt1
NOTE: For genes in photosynthetic pathway, parenthesis denote genome on which gene resides based on KEGG annotation of Arabidopsis thaliana. (cp - chloroplast, mt - mitochondrial, n - nuclear, unk - unknown or not present in Arabidopsis KEGG data)					Sum RPKM
Term	Search terms used	Searchterms with Successful Results	No. A. deserti loci found	List of A. deserti loci found	leaf_pt1	leaf_pt2	leaf_pt3	leaf_pt4
Cell Wall Biosynthesis & Organization	GO:0070882, GO:0007047, GO:0071554, GO:0044036	GO:0007047	16	16200, 5436, 36188, 2285, 52666, 18741, 47076, 461, 5961, 40667, 26631, 11776, 4910, 3022, 6751, 3320	2195.98	2172.95	766.816	677.931
Cellulose Biosynthetic Process	IPR005150, GO:0030244, IPR004901	IPR005150, IPR004901	145	8250, 46862, 10368, 17359, 1026, 44, 10757, 26628, 5971, 26507, 28250, 3556, 16607, 34786, 6563, 28854, 3225, 41117, 2218, 38274, 84296, 4459, 71620, 72668, 3974, 10633, 1300, 22195, 61966, 3300, 4509, 19965, 21999, 6304, 4367, 20947, 33858, 27898, 13112, 93845, 829, 85283, 47986, 32277, 18935, 10216, 78028, 50022, 39378, 6239, 3421, 167300, 48781, 25525, 11431, 18823, 1425, 12665, 101189, 10437,…	8912.57	5107.62	2691.08	2375.36
Lignin biosynthesis	GO:0009809, K00487, K01904, K09753, K00083, K00430, K11188, K03782	K09753, K00487, K00430, K11188, K00083, K01904, K03782	79	16200, 40240, 36283, 47076, 55554, 12095, 9461, 45003, 52666, 25870, 100535, 14776, 98406, 11879, 14984, 5751, 9381, 25183, 5190, 18741, 16544, 69771, 20651, 4910, 5174, 5346, 84284, 180040, 2285, 125077, 74382, 26631, 8265, 6751, 16287, 16633, 81651, 36188, 79425, 24701, 105661, 17080, 3022, 5436, 9301, 12056, 6039, 9854, 18584, 7017, 115013, 48695, 13494, 5118, 24592, 18513, 119231, 88238, 5961…	5558.45	4971.23	2243.51	2040.46
Stomata development	PlantOG_12791 orthologous to Arabidopsis TMM AT1G80080.1, PlantOG_14733 orthologous to Arabidopsis EPFL9 AT4G12970.1, PlantOG_4163 orthologous to Arabidopsis FLP AT1G14350.1, PlantOG_10541 orthologous to Arabidopsis EPFL6 AT2G30370.1, PlantOG_15479 orthologous to Arabidopsis EPF1 AT2G20875.1, PlantOG_10482 orthologous to Arabidopsis EPF2 AT1G34245.1, PlantOG_1406 orthologous to Arabidopsis ERECTA…	PlantOG_10541, PlantOG_15479, PlantOG_1051, PlantOG_4163, PlantOG_1406, PlantOG_12791	48	4265, 22182, 46457, 36298, 13874, 13388, 28595, 24284, 8199, 25070, 26059, 35636, 53257, 95184, 5473, 24030, 9694, 48320, 4053, 36074, 68830, 26821, 59752, 63160, 11876, 7675, 20853, 32420, 19004, 121077, 16858, 25328, 5984, 34811, 12181, 37137, 34730, 9366, 74074, 11484, 31099, 34614, 14792, 15174, 44047, 4855, 13901, 15547	335.343	170.452	180.154	258.917
Cutin biosynthesis	GO:0010143, K15398, K15399, K15400, K15401, K13407, K15402, K15403, K15404, K15405, K13356, K15406	K15403, K15402, K15400, K15404, K15399, K15398, K13356, K15401	22	8684, 17940, 39552, 37298, 2020, 2204, 2638, 71200, 62664, 22505, 45747, 12232, 19082, 5256, 1086, 38943, 46104, 6140, 54576, 2336, 12549, 35017	2285.1	1339.93	865.474	836.491
Chlorophyll Biosynthesis	K04035(n), K00218(n), K08099(n), K04040(n), K13606(n), K13606(n), K04040(n), K08099(n), K13600(n), K10960(n)	K04035(n), K13606(n), K13600(n), K08099(n), K00218(n), K10960(n), K04040(n)	21	8620, 7888, 42110, 12194, 27298, 29912, 15213, 3794, 13651, 1835, 10341, 26213, 1949, 4678, 61223, 30179, 6053, 9043, 2677, 40678, 1037	945.145	1929.89	2701.04	2706.15
antenna proteins	K02092(unk), K02093(unk), K02094(unk), K02095(unk), K02096(unk), K02097(unk), K02284(unk), K02285(unk), K02286(unk), K02287(unk), K02288(unk), K02289(unk), K02290(unk), K02628(unk), K02629(unk), K02630(unk), K02631(unk), K02632(unk), K05376(unk), K05377(unk), K05378(unk), K05379(unk), K05380(unk), K05381(unk), K05382(unk), K05383(unk), K05384(unk), K05385(unk), K05386(unk), K08907(n), K08908(n), …	K08912(n), K08909(n), K08917(n), K08914(n), K08913(n), K08911(n), K08907(n), K08915(n), K08910(n), K08916(n), K08908(n), K14172(n)	53	2714, 227, 5821, 3597, 1147, 13982, 31379, 500, 2331, 1681, 368, 1289, 243, 1001, 47025, 1402, 2182, 938, 1738, 295, 665, 360, 5946, 7915, 1535, 38601, 724, 26720, 21123, 76, 4003, 11738, 2119, 469, 708, 19893, 661, 2981, 545, 1518, 3653, 104, 2420, 543, 12972, 18760, 2945, 757, 3658, 6713, 17150, 1000, 41122	1132.69	13196.5	46314.2	45787.9
PS II (M00161)	K02703(cp), K02706(cp), K02705(cp), K02704(cp), K02707(cp), K02708(cp), K02713(cp), K02711(cp), K02709(cp), K02710(cp), K02712(cp), K02714(cp), K02718(cp), K02724(cp), K02723(n), K08902(n), K08903(n), K02716(n), K02717(n), K08901(n), K03541(n), K03542(n), K02721(n), K02720(unk), K02719(unk), K02722(unk), K08904(unk)	K08902(n), K02723(n), K03541(n), K02721(n), K02703(cp), K03542(n), K02717(n), K02716(n), K02712(cp), K02704(cp), K08903(n), K08901(n), K02705(cp)	35	2826, 21910, 1320, 27114, 2783, 1221, 16347, 78120, 1499, 451, 26185, 1021, 20995, 26338, 1290, 28650, 14115, 13560, 123, 16840, 5384, 7856, 459, 2236, 309, 30620, 9246, 20585, 25085, 1505, 18964, 25349, 20292, 21404, 528	681.738	5975.09	14133.7	16457.6
PS I (M00163)	K02689(cp), K02690(cp), K02691(cp), K02692(n), K02693(n), K02694(n), K02697(cp), K02699(n), K02696(cp), K02698(n), K02700(unk), K02701(n), K08905(n), K02695(n), K02702(unk)	K02693(n), K02692(n), K08905(n), K02694(n), K02695(n), K02698(n), K02699(n), K02701(n), K02689(cp)	19	24879, 18324, 208, 6169, 5392, 42298, 968, 1233, 3127, 35352, 4125, 3223, 5298, 1321, 3663, 1859, 12018, 142256, 1449	302.172	3088.82	8433.77	8911.52
Cytochrome b6/f and ATP synthase (M00162 M00164)	K02635(cp), K02637(cp), K02634(cp), K02636(n), K02642(unk), K02643(unk), K03689(cp), K02640(cp), K02112(cp), K02111(cp), K02115(n), K02113(n), K02114(cp), K02110(cp), K02108(cp), K02109(mt, n, cp)	K02115(n), K02112(cp), K02637(cp), K02636(n), K02109(mt, n, cp), K02113(n)	18	21236, 9801, 111016, 10360, 6553, 5445, 75334, 10744, 2584, 1412, 136498, 33643, 15465, 6020, 152756, 4450, 5605, 2114	219.307	1405.26	3352.75	3496.07
Calvin cycle (M00165M00166M00167)	K01601(cp), K01602(n), K00927(n), K05298(n), K00150(unk), K01623(n), K01624(unk), K03841(n), K02446(unk), K11532(unk), K04041(unk), K00615(n), K01623(n), K01624(unk), K01100(n), K11532(unk), K00615(n), K01807(n), K01808(unk), K00855(n), K01601(cp), K01602(n), K00927(n), K05298(n), K00150(unk), K01623(n), K01624(unk), K03841(n), K02446(unk), K11532(unk), K04041(unk), K00615(n), K01623(n), K01624(u…	K00927(n), K01624(unk), K03841(n), K01601(cp), K01602(n), K05298(n), K01100(n), K00855(n), K00615(n), K01807(n), K01623(n), K01808(unk)	98	5375, 1355, 36594, 32675, 29376, 943, 158336, 44470, 5327, 19064, 12043, 1069, 171545, 5906, 18037, 201, 6859, 1053, 1032, 30123, 27459, 46113, 2651, 67480, 41230, 769, 5259, 7716, 39718, 138, 1615, 42975, 72274, 10854, 11554, 527, 61791, 321, 73, 449, 2730, 470, 346, 4884, 56694, 794, 35618, 2610, 16150, 50261, 2576, 11668, 74843, 1119, 63628, 2146, 15803, 6686, 40895, 618, 3290, 15465, 1612, 28…	4991.2	19115.8	43627.8	43188.3
C4-dicarboxylic acid cycles (M00170 M00171 M00172)	K01595(n), K14454(n), K01610(n), K01595(n), K14455(n), K00025(n), K00026(n), K00024(unk), K00028(n), K00814(n), K14272(n), K01006(n), K01595(n), K00051(n), K00029(n), K01006(n)	K14455(n), K01610(n), K14454(n), K00051(n), K01006(n), K00025(n), K00814(n), K00029(n), K00028(n), K01595(n), K00026(n)	100	45142, 28122, 38767, 9658, 9164, 29396, 59232, 3789, 6081, 14695, 8921, 1261, 24579, 4628, 11380, 160580, 75062, 5233, 47310, 3909, 7881, 20855, 2679, 2120, 2108, 39844, 12291, 1545, 16231, 161229, 59196, 1989, 4288, 43032, 1181, 36321, 3392, 16095, 27458, 41169, 221, 40682, 13632, 73766, 36212, 6085, 19, 7467, 5032, 18319, 51433, 16828, 57535, 46158, 4965, 22235, 34969, 5245, 20361, 4501, 11091,…	4467.42	11823.7	30814.5	35182.6
CAM (Crassulacean acid metabolism) dark (M00168)	K01595(n), K00025(n), K00026(n), K00024(unk)	K00025(n), K01595(n), K00026(n)	46	28122, 9658, 9164, 3789, 14695, 8921, 24579, 11380, 5233, 20855, 2679, 39844, 12291, 16231, 59196, 4288, 43032, 36321, 3392, 16095, 27458, 73766, 7467, 5032, 4965, 22235, 5245, 20361, 4501, 27275, 783, 59, 23792, 9331, 21499, 31065, 7058, 17692, 2629, 8641, 56159, 43659, 2544, 8570, 32887, 34012	1612.04	3510.57	12215.1	13712
CAM (Crassulacean acid metabolism) light (M00169)	K00029(n), K01006(n)	K00029(n), K01006(n)	20	1261, 4628, 160580, 75062, 47310, 1545, 161229, 1989, 221, 40682, 19, 18319, 38692, 42162, 10276, 773, 2807, 1104, 16662, 7002	1855.85	6257.54	15097.7	17490.4
Auxin biosynthesis	PlantOG_4324 orthologous to Zea mays GRMZM2G169593 and GRMZM2G005024 Orp1/Orp2 tryptophan synthase B, PlantOG_8987 orthologous to Zea mays GRMZM2G127308 Vt2 Tryptophan aminotransferase, PlantOG_1293 orthologous to Zea mays GRMZM2G141535 ZmAo1 aldehyde oxidase, PlantOG_59539 orthologous to Zea mays GRMZM2G025222 SPI1 flavin monooxygenase (homolog of Yucca), PlantOG_14909 orthologous to Zea mays GR…	PlantOG_9967, PlantOG_1293, PlantOG_6393, PlantOG_7893, PlantOG_4324, PlantOG_8987	9	23957, 18233, 46425, 41434, 49498, 18972, 16943, 9627, 34359	95.9675	116.3	138.534	132.677
Auxin transport	GO:0009926, PlantOG_1212 LAX/AUX1 family, K13946, PlantOG_1202 GRMZM2G398650 GRMZM2G074267 GRMZM2G149184 ZmPIN (effulx), PlantOG_1019 GRMZM2G315375 ABC transporter BR2, K13947, IPR014024, IPR004776, GO:0010315, GO:0060919, GO:0060918	PlantOG_1019, PlantOG_1202, K13946, IPR004776	65	54338, 15970, 40007, 115705, 43109, 48617, 65816, 63505, 27143, 50617, 55009, 17878, 43217, 26067, 28498, 47873, 28855, 145730, 65709, 17139, 38688, 37015, 18145, 30130, 2851, 95643, 64725, 27250, 9288, 60682, 108350, 169841, 38687, 23901, 21590, 36819, 36495, 158622, 49964, 15250, 25663, 39446, 27256, 4321, 41900, 71855, 164412, 8642, 8080, 33370, 35078, 18547, 86789, 36700, 19560, 36907, 23836,…	606.155	702.071	986.865	1119.19
Zeatin (Cytokinin) Biosynthesis	K00279, K00791, K10717, K10760, K13492, K13493, K13494, K13495	K00279, K13493, K10717, K00791, K10760	24	74545, 50272, 31742, 96836, 72714, 68604, 70868, 44196, 46983, 29733, 51368, 43399, 55271, 101922, 70402, 79850, 29468, 72972, 78195, 178690, 38499, 17724, 153412, 37744	100.872	44.134	43.1065	42.5409
Giberellin Biosynthesis	K05282, K04125, K04124, K04123	K04123, K04124, K04125, K05282	20	23469, 34949, 7537, 35872, 72639, 9070, 102951, 31432, 75809, 101, 14689, 134633, 8408, 68536, 63591, 38081, 37417, 21859, 35711, 58987	1912.88	1646.21	1345.13	1381.82
ABA Biosynthesis	K09841, K09842, K14595	K09842, K09841	7	23957, 12878, 64589, 12543, 64265, 37706, 34359	52.8617	93.9353	118.256	128.559
Brassinosteroid Biosynthesis	K09587, K09588, K09589, K09590, K09591, K12637, K12638, K12639, K12640, K15639	K09591, K09587, K12638, K09590, K12640, K09588, K15639	50	177067, 13264, 1432, 152658, 9465, 2642, 695, 3294, 56960, 40333, 49986, 33718, 7197, 16372, 160489, 74166, 110284, 36822, 18665, 53253, 49626, 49058, 118773, 1264, 65806, 9167, 7835, 90688, 33245, 56845, 4335, 15015, 118822, 11599, 137929, 107829, 90499, 4730, 13187, 42163, 3248, 64997, 171925, 60899, 84397, 17593, 69796, 44210, 80049, 29379	976.996	1027.51	1055.43	1250.59
Ethylene Biosynthesis	K00789, K01762, K05933	K00789, K01762, K05933	37	358, 998, 1469, 57807, 4167, 753, 137, 4049, 1676, 52847, 20533, 112, 21297, 319, 30242, 6692, 2680, 1037, 5476, 72674, 5396, 7321, 2253, 24013, 178296, 26473, 15893, 10145, 37280, 42488, 61500, 177772, 8710, 12541, 11424, 51, 6255	11972.4	10213.3	4692.56	4493.93
Class II KNOX	PlantOG_1542 orthologous to Arabidopsis KNAT3/KNAT4, PlantOG_10523 orthologous to Arabidopsis KNAT7	PlantOG_1542, PlantOG_10523	61	39881, 30225	561.445	961.7	1082.79	1087.78
Class I KNOX	PlantOG_4448 orthologous to Zea mays Knotted1 GRMZM2G017087, PlantOG_4448 orthologous to Zea mays rough sheath1 rs1 GRMZM2G028041 and gn1 GRMZM2G452178, PlantOG_7850 orthologous to Zea mays lg3 GRMZM2G087741, PlantOG_7850 orthologous to Zea mays lg4 GRMZM2G094241 lg4a, PlantOG_23243 orthologous to Zea mays KNOX5 GRMZM5G832409 also known as lg4b	PlantOG_7850, PlantOG_4448	2	39881, 30225	10.1227	0	0	0.0198491
MADS-box	IPR002100	IPR002100	34	41804, 40620, 59969, 14269, 19061, 115248, 23931, 27960, 33137, 72410, 8855, 43931, 57227, 16694, 55209, 100858, 14869, 48628, 42720, 17301, 66695, 83669, 119949, 80555, 55435, 17662, 121700, 65230, 89271, 72941, 59452, 42334, 69151, 40597	170.469	184.73	287.905	347.543
GRAS	IPR005202	IPR005202	75	18863, 5351, 2970, 13214, 18219, 11941, 148816, 14618, 24052, 32793, 88503, 6233, 4504, 6360, 32701, 25687, 1589, 12272, 49994, 28924, 19489, 21146, 68437, 10936, 32600, 13603, 13168, 23803, 16930, 9648, 17027, 28911, 37075, 30081, 27890, 34398, 38548, 15537, 57015, 29111, 14290, 12425, 106050, 21603, 16722, 1206, 22664, 92961, 18361, 12900, 28859, 33016, 7278, 63119, 12435, 25295, 29044, 3944, 2…	4235.61	2663.93	1963.46	2040.25
YABBY	IPR006780	IPR006780	9	40474, 22528, 20326, 16238, 43805, 34520, 55885, 52171, 20359	88.8072	25.3234	12.718	10.4681
MYB	IPR017877, IPR001005, IPR024752, IPR010588, IPR026095, IPR017930, IPR015395, IPR006447, IPR015010, IPR025610, IPR025756, IPR026162	IPR024752	12	31803, 102577, 36232, 60415, 33851, 43842, 37703, 68928, 48977, 36595, 33900, 34847	32.3703	30.9491	23.4453	21.8509
bHLH	IPR011598, IPR024102, IPR021802, IPR024097, IPR024103	IPR011598	165	11707, 18189, 27428, 38041, 18615, 35942, 35975, 13200, 8358, 47695, 18422, 10470, 56742, 35935, 70525, 6458, 12921, 26333, 29169, 18348, 24553, 15300, 34807, 36331, 1638, 4051, 80398, 75219, 7839, 5446, 35736, 25116, 35042, 38722, 39590, 32976, 27696, 51198, 12832, 118764, 18993, 15660, 34508, 48013, 13408, 55335, 41243, 40331, 34629, 75434, 16316, 30604, 41133, 24019, 43088, 21991, 8635, 46449,…	5359.95	4425.09	2816.36	3000.99
Zinc finger	IPR007087, IPR001878, IPR013137, IPR001138	IPR001138, IPR013137, IPR001878, IPR007087	233	48027, 69625, 58241, 34458, 5956, 55724, 60543, 76376, 74593, 71517, 24059, 109758, 1050, 20091, 27417, 116085, 30239, 6638, 5621, 54418, 19598, 51159, 110084, 10374, 91018, 14498, 22750, 53674, 34447, 49592, 64223, 29494, 27594, 33413, 1882, 34111, 70901, 19675, 38761, 58198, 36560, 4922, 58020, 73381, 61313, 25272, 48354, 13039, 60662, 66468, 104819, 11351, 120528, 42826, 52543, 66162, 70307, 1…	8720.11	5674.81	4174.97	4120.18
